# Supplementary material for: The Influence of Age on Cerebral Tissue Oxygenation in Vasovagal Syncope and Orthostatic Hypotension
Source: J Clin Med. 2022 Jul 25;11(15):4302. doi: 10.3390/jcm11154302 (PMC9332367; doi:10.3390/jcm11154302)
Supplement: Supplementary file 1 [file jcm-11-04302-s001.zip]

Archive with 1 entries (1 files):
- jcm-1697962-supplementary.pdf
